# Supplementary material for: The Phenotype Changes of Astrocyte During Different Ischemia Conditions
Source: Brain Sci. 2024 Dec 14;14(12):1256. doi: 10.3390/brainsci14121256 (PMC11674399; doi:10.3390/brainsci14121256)
Supplement: Supplementary file 1 [file brainsci-14-01256-s001.zip]

Archive with 1 entries (1 files):
- brainsci-3301745-supplementary.pdf
